# Supplementary material for: Identification of gut microbial species linked with disease variability in a widely used mouse model of colitis
Source: Nat Microbiol. 2022 Apr 1;7(4):590–9. doi: 10.1038/s41564-022-01094-z (PMC8975739; doi:10.1038/s41564-022-01094-z)
Supplement: Supplementary file 2 — Supplementary Table 1: Antibody dilutions for flow cytometric analysis. Supplementary Table 2: Carbon source utilization. Numbers (0 or 1) indicate the ability of isolates to utilize single carbon sources based on a minimum of three repeats using the Biolog AN Microplate [file 41564_2022_1094_MOESM2_ESM.xlsx]

## Sheet: Figure 2a
Lineage A	GFM + Lineage A	Lineage B	GFM + Lineage B	Lineage C	GFM + Lineage C	Lineage D	GFM + Lineage D
-26.2626	-8.55263	-20.2166	-5.14286	-1.82927	-3.93013	-4.36364	-0.961538
-16.3399	-9.67742	-8.3682	-12.5	-1.2987	-1.49254	-2.29508	2.39044
-4.85437	-14.8305	-8.3682	-9.25926	-1.8018	-5.75221	-4.78088	-3.15315
-3.06513				-3.16742	0	7.85124	-7.9646

## Sheet: Figure 2d
Pre-DSS	Post-DSS
3.82757	3.82661
2.93279	3.3798
3.42711	3.24003
3.52779	3.69657
3.23587	3.52091
3.29332	3.87826
3.80578	3.92694
3.81162	4.0507
2.86755	3.19632
3.65624	3.24629
3.70393	3.10269
3.44029	3.6654
3.03225	3.40647
3.75089	3.5833
3.86041	2.74685
3.68481	4.05057
3.77654	3.87841
3.77204	3.53882
3.68843	3.61691
4.41167	3.42966
4.04955	3.83414
4.10303	3.27468
4.03954	4.00952
3.41678	3.153
3.00578	3.22309
4.01974	3.6356
3.9208	3.73154
4.15731	3.74299
3.42615	3.44301
3.53547	3.13461
3.08206	3.57854
3.11297	3.28291
3.86663	3.36366
3.71309	3.07976
3.64757	3.6193
3.90453	3.77486
3.53908	3.98028
3.92942	2.86631
3.21553	3.35908
3.06029	3.28232
2.64213	2.46725
2.80907	2.5682
3.866	3.26871
4.14565	3.35358
3.9122	3.92683
3.35137	3.98606
3.70072	4.10182
3.224	3.08018
3.13264	2.96412
3.29112	3.25413
3.51829	3.47719
2.63925	2.85548
2.41477	2.84795
2.63522	3.26178
2.62074	3.27346
4.29002	3.21205
4.12426	3.8178
4.03444	2.99049
3.9613	3.63816
4.02158	3.97228
4.11627	3.88532
4.01254	4.04154
4.12456	4.11456
4.15928	3.97081
2.95372	3.19056
3.39283	3.67624
3.93677	3.91409
3.40018	3.64615
3.35447	3.91793
4.22634	3.71475
3.82201	3.70278
3.36357	4.10798
3.85884	2.37788
4.05231	3.45637
3.90093	3.89886
3.77195	3.54909
3.89541	3.66609

## Sheet: Figure 2f
A faecis		S. muris		D. muricolitica		A okayasuensis
0.0860014	10.8988	0.92016	4.5827	4.50313	0.0620082	9.5013	0.03665
0.00340331	11.3513	1.34216	7.61105	8.47002	0.804902	10.8066	0.86947
0.538605	11.6815	1.52538	5.15556	0.0155568	0.704408	0.46484	0.65287
1.36767	3.02613	0.26737	2.12205	0.0458103	0.490526	11.5803	1.54159
0.265892	5.21825	0.22825	0.38498	0.258598	0.274336	0.98191	1.15587
1.6373	14.9376	0.43727	4.79176	5.84788	0.064407	5.47588	0.87618
2.54805	1.72653	1.18128	1.80904	17.6703	0.742083	0.86903	0.71599
0.739237	2.36436	0.66405	1.92798	4.04144	1.61266	0.59078	2.46689
1.88764	1.02098	0.04719	5.99842	4.29474	2.05741	1.56385	1.4326
1.86259	0.82249	0.52026	5.20525	6.15754	6.86822	5.52665	0.16078
0.841546	0.195835	0.43195	3.76057	1.30963	1.0844	4.60538	0.49861
0.785148	0.0122722	0.60386	2.33461	1.46568	5.09499	11.0673	0.09772
1.48813	0.336352	0.02761	9.44617	1.75595	2.17603	0.15042	0.02883
1.52008		0.41162		3.02812		6.47725
2.15813		0.81561		3.86527		11.108
1.07257		0.8892		5.50638		2.28822
0.171992		0.21112		0.447169		0.93111
1.29645		0.5543		8.19773		2.94393
