# Supplementary material for: Identification of gut microbial species linked with disease variability in a widely used mouse model of colitis
Source: Nat Microbiol. 2022 Apr 1;7(4):590–9. doi: 10.1038/s41564-022-01094-z (PMC8975739; doi:10.1038/s41564-022-01094-z)
Supplement: Supplementary file 3 — Statistical Source data. [file 41564_2022_1094_MOESM3_ESM.xlsx]

## Sheet: Figure 3a
A okayaseuensis
100	100	100	100	100	100	100	100	100	100	100	100	100	100
97.66	99.53	98.8	97.08	103.05	98.93	98.67	97.81	99.46	101.56	99.23	97.82	98.76	97.41
92.17	96.82	91.64	93.31	101.91	93.49	97	98.07	93.75	96.42	102.32	99.42	92.88	90.95
83.63	88.58	86.73	92.71	103.44	93.32	93.45	96.7	96.62	88	95.77	99.57	86.99	88.23
80.96	83.04	86.23	82.51	105.34	83.63	89.7	88.99	86.58	84.89	93.22	95.48	85.44	89.72
	81.42	80.9	79.74	101.91	80.77	78.67	82.15	85.62	79.88	87.42	91.89	82	83.55
				98.09			79.76	80.63		83.99	87.83	78.65	80.92
				96.56						82.78	81.42
				97.33						79.22	80
				98.13
				97.43
A faecis
100	100	100	100	100	100	100	100	100	100
101.39	100.94	100.22	103.76	103.68	101.62	104.9	101.35	100.51	102.1
100.84	102.44	101.32	105.16	103.99	103.24	103.92	100	101.02	101.75
100.42	99.59	101.76	106.57	103.99	105.41	103.92	100.45	103.55	103.85
102.93	100.81	100.88	105.16	103.68	103.78	103.43	102.24	102.54	105.59
100.42	100	100	104.23	100	101.62	102.94	98.65	104.57	103.5
99.16	95.53	99.12	104.69	98.47	100	101.47	97.76	99.49	103.85
96.65	94.72	98.24	104.69	94.17	97.3	97.06	95.96	97.46	98.95
93.31	89.02	96.48	102.35	87.12	95.68	94.61	94.62	98.97	99.31
92.47	91.06	94.27	102.35	83.13	89.73	92.16	96.41	95.29	100.24
95.4	95.12	93.83	102.82		91.89	95.59	96.86	96.32	97.45
D muricolitica
100	100	100	100	100	100	100	100	100	100
98.12	101.75	96.34	98.76	103.56	100.42	97.04	94.11	99.37	98.48
90.01	98.66	92	98.35	99.8	98.94	99.54	93.19	98.2	97.99
88.2	94.08	93.42	100	94.55	96.81	100.95	88.82	94.55	99.84
89.37	91.7	90.57	102.07	91.79	88.23	98.67	86.21	87.82	98.12
83.21	83.42	88.51	101.65	93.29	89.14	99.39	81.3	80.94	90.58
78.99	80.91	81.24	95.87	94.94	93.49	96.32	79.6	80.01	86.32
		80.1	91.74	89.01	94.65	94.11			86.24
			83.88	85.81	92.17	98.8			83.81
				84.32	94.21	96.11			79.03
				86.77	93.26	97.39
S muris
100	100	100	100	100	100	100	100	100	100	100
102.76	104.09	100	103.15	101.52	101.75	102.42	101.34	100.95	97.55	103.15
100.34	103.35	102.1	102.1	100.76	102.45	104.84	102.68	99.05	97.96	103.15
101.38	105.58	101.75	104.2	104.18	103.85	105.88	104.01	101.9	98.78	103.6
100	105.2	103.85	104.2	106.46	106.64	104.5	103.34	102.38	99.59	102.7
102.76	104.46	105.59	101.75	103.42	99.65	102.77	103.01	98.1	98.37	103.6
100.34	106.32	103.5	99.65	102.28	97.9	100	99.33	95.24	98.78	102.25
91.38	98.51	103.85	92.66	101.52	98.6	100	99.67	93.81	97.14	103.15
84.48	93.68	98.95	96.55	98.86	94.76	96.19	101.38	88.57	91.84	103.15
82.07	89.22	92.31	98.91	92.78	87.41	98.54	100.01	87.62	85.31	99.55
79.66	79.03	94.92	98.23	93.44	90.43	97.58	98.29	88.1	84.9	97.75
PBS
100	100	100	100	100	100	100	100	100	100
100.38	96.1	104.64	102.55	98.86	98.23	103.77	100.47	101.53	103.42
99.87	98.18	102.86	103.65	101.43	99.19	102.26	102.37	98.47	105.23
103.15	98.11	103.57	105.84	100.29	104.38	102.64	103.32	98.47	100.99
101.21	99.84	102.86	103.28	100	103.68	104.15	105.69	99.62	96.39
98.22	98.77	98.57	101.46	99.43	101.86	100.38	104.27	99.24	99.76
100.04	97.34	97.5	99.64	98	99.43	96.23	100	97.71	100.58
97.53	99.2	101.07	96.72	96.29	96.38	98.58	98.1	101.21	98.66
98.12	98.37	93.21	98.77	90.57	100.04	96.71	99.61	100.82	99.38
99	101.34	97.88	101.92	93.42	102.39	97.19	96.42	99.91	101.49
101.74	100.21	97.63	100.56	95.18	101.53	98.49	97.88	103.91	100.57

## Sheet: Figure 3b
Day	A okayaseuensis	A faecis	D muricolitica	S muris	PBS
4	1
5	1
5	1
5	1
5	1
5	1
5	1
6	1
6	1
6	1
6	1
6			1
6			1
6			1
6			1
7			1
7			1
7			1
8	1
8	1
8			1
9		1
10	0
10		0
10		0
10		0
10		0
10		0
10		0
10		0
10		0
10		0
10			0
10			0
10			0
10				0
10				0
10				0
10				0
10				0
10				0
10				0
10				0
10				0
10				1
10				1
10					0
10					0
10					0
10					0
10					0
10					0
10					0
10					0
10					0
10					0
