# Supplementary material for: Identification of gut microbial species linked with disease variability in a widely used mouse model of colitis
Source: Nat Microbiol. 2022 Apr 1;7(4):590–9. doi: 10.1038/s41564-022-01094-z (PMC8975739; doi:10.1038/s41564-022-01094-z)
Supplement: Supplementary file 4 — Statistical Source data. [file 41564_2022_1094_MOESM4_ESM.xlsx]

## Sheet: Supplementary Table 1
Supplementary Table 1: Antibody Dilutions for Flow Cytometric Analysis
Target/Fluorophore	Dilution	Company	Catalogue number	Clone (if monoclonal)
B220-FITC	1/200	Thermo	11-0452-82	RA3-6B2
TCRg-FITC	1/200	Thermo	11-5711-82	eBioGL3
CD3e-FITC	1/200	Thermo	11-0031-82	145-2C11
SiglecF-PE	1/200	BD Biosciences	552126	E50-2440
CD11b-PerCP-Cy5.5	1/200	Thermo	45-0112-82	M1/70
Ly6G-PE-Cy7	1/200	BD Biosciences	560601	1A8
CD64-APC	1/200	BioLegend	139306	X54-5/7.1
CD11c-AF700	1/200	Thermo	56-0114-82	N418
MHCII-APC-e780	2000-01-01	Thermo	47-5321-82	M5/114.15.2
CD45-SB600	1/200	Thermo	63-0451-82	30-F11
f4/80-e450	1/200	Thermo	48-4801-82	BM8
LIVE/DEAD Fixable Aqua	1/1000	Thermo	L34965
MHCII-FITC	4000-01-01	Thermo	11-5321-82	M5/114.15.2
CD4-PE-Cy7	1/200	Thermo	25-0042-82	RM4-5
CD8b-PE	1/200	Thermo	12-0083-82	eBioH35-17.2
CD8a-AF700	1/200	Thermo	56-0081-82	53-6.7
TCRb-APC-e780	1/200	Thermo	47-5961-82	H57-597
IFNg-PerCP-Cy5.5	1/150	Thermo	45-7311-82	XMG1.2
TNFa-APC	1/150	Thermo	17-7321-82	MP6-XT22
IL-17A-bv421	1/150	BioLegend	506925	TC11-18H10.1

## Sheet: SupplementaryTable 2
Supplementary Table 2: Carbon source utilisation. Numbers (0 or 1) indicate the ability of isolates to utilise single carbon sources based on a minimum of 3 repeats using the Biolog AN Microplate.
Carbon source	Anaerostipes faecis (A14)	Sangeribacter muris (A43)	Duncaniella muricolitica (A60)	Alistipes okayasuensis (A61)	Pubchem	Type
N-Acetyl-D-Galactosamine	0	1	1	0	35717	carbohydrates
Adonitol	0	0	1	0	6912	carbohydrates
Amygdalin	0	1	1	0	656516	carbohydrates
D-Arabitol	0	1	1	0	94154	sugar alcohol
D-Cellobiose	0	1	1	0	439178	carbohydrates
alpha-Cyclodextrin	0	1	0	0	444913	carbohydrates
beta-Cyclodextrin	1	1	1	0	444041	carbohydrates
Dextrin	0	1	1	0	62698	carbohydrates
Dulcitol	0	0	0	1	11850	carbohydrates
D-Fructose	0	1	0	0	5984	carbohydrates
L-Fucose	0	1	0	0	17106	carbohydrates
D-Galactose	0	1	1	0	6036	carbohydrates
D-Galacturonic Acid	0	1	1	0	439215	carbohydrates
Gentiobiose	0	1	1	0	441422	carbohydrates
D-Gluconic Acid	0	0	1	0	10690	carbohydrates
D-Glucosaminic Acid	0	1	0	0	73563	carbohydrates
alpha-D-Glucose	0	1	1	0	79025	carbohydrates
alpha-D-Glucose1-Phosphate	0	1	1	1	90478222	carbohydrates
D-Glucose6-Phosphate	0	1	0	1	90473457	carbohydrates
Glycerol	0	1	1	1	753	sugar alcohol
D,L-alpha-Glycerol-Phosphate	0	1	1	1	754	carbohydrates
alpha-D-Lactose	0	1	0	1	84571	carbohydrates
Lactulose	0	1	0	0	11333	carbohydrates
Maltose	0	1	1	0	6255	carbohydrates
Maltotriose	0	1	1	1	192826	carbohydrates
D-Mannitol	0	1	0	0	6251	carbohydrates
D-Mannose	0	1	1	0	18950	carbohydrates
D-Melezitose	0	1	1	0	92817	carbohydrates
D-Melibiose	0	1	0	0	440658	carbohydrates
3-Methyl-D-Glucose	1	1	1	0	8973	carbohydrates
alpha-Methyl-D-Galactoside	0	1	1	0	76935	carbohydrates
beta-Methyl-D-Galactoside	0	1	1	0	94214	carbohydrates
alpha-Methyl-D-Glucoside	0	1	0	0	64947	carbohydrates
beta-Methyl-D-Glucoside	0	1	0	1	445238	carbohydrates
Palatinose	0	1	0	0	439559	carbohydrates
D-Raffinose	0	1	1	0	10542	carbohydrates
L-Rhamnose	0	1	0	0	25310	carbohydrates
D-Sorbitol	0	1	1	1	5780	carbohydrates
Stachyose	0	1	0	0	439531	carbohydrates
Sucrose	1	1	1	1	5988	carbohydrates
D-Trehalose	1	1	0	0	7427	carbohydrates
Turanose	1	1	1	0	5460935	carbohydrates
Fumaric Acid	0	1	0	0	444972	carboxylic acid
Glyoxylic Acid	0	1	0	0	760	carboxylic acid
alpha Hydroxybutyric Acid	0	1	1	0	11266	carboxylic acid
beta-Hydroxybutyric Acid	0	0	0	1	441	carboxylic acid
alpha-Ketobutyric Acid	0	1	1	1	58	carboxylic acid
alpha-Ketovaleric Acid	1	1	1	1	74563	carboxylic acid
DL-Lactic acid	0	1	0	0	612	carboxylic acid
L-Lactic Acid	0	1	0	0	107689	carboxylic acid
D-Lactic Acid Methyl Ester	0	1	1	1	637514	carboxylic acid
D-Malic Acid	1	0	0	1	525	carboxylic acid
Propionic Acid	0	0	1	0	1032	carboxylic acid
Pyruvic Acid	0	1	1	1	1060	carboxylic acid
Pyruvic Acid Methyl Ester	0	1	0	0	11748	carboxylic acid
Succinamic Acid	0	1	1	1	12522	carboxylic acid
Succinic Acid	0	1	1	1	1110	carboxylic acid
Succinic Acid Mono-Methyl Ester	0	1	1	1	77487	carboxylic acid
m-Tartaric Acid	0	0	0	1	447315	carboxylic acid
Urocanic Acid	0	0	1	1	736715	carboxylic acid
Alaninamide	0	1	1	0	444939	carboxylic acid
L-Alanine	0	1	0	0	5950	amino acid
L-Alanyl-L-glutamine	0	1	1	0	123935	amino acid
L-Alanyl-L-Histidine	0	1	0	0	71627165	amino acid
L-Alanyl-L-Threonine	1	1	0	0	6427004	amino acid
L-Asparagine	1	1	1	0	6267	amino acid
L-Glutamic Acid	0	1	1	0	33032	amino acid
L-Glutamine	0	1	0	0	5961	amino acid
Glycyl-L-Aspartic Acid	0	1	0	1	97363	amino acid
Glycyl-L-Glutamine	0	1	0	0	123913	amino acid
Glycyl-L-Methionine	0	1	0	1	6992293	amino acid
Glycyl-L-Proline	1	0	1	1	3013625	amino acid
L-Phenylalanine	0	1	1	1	6140	amino acid
L-Serine	1	0	1	1	5951	amino acid
L-Threonine	1	0	0	1	6288	amino acid
L-Valine	0	1	0	1	6287	amino acid
L-aspartic acid	0	0	1	0	5960	amino acid
Deoxyadenosine	0	1	0	0	13730	nucleoside /nucleotide
Inosine	1	1	0	0	6021	nucleoside /nucleotide
Thymidine	0	1	0	1	5789	nucleoside /nucleotide
Uridine	0	1	0	0	6029	nucleoside /nucleotide
Thymidine monophosphate	1	1	0	1	9700	nucleoside /nucleotide
Uridine-Monophosphate	1	1	0	1	6030	nucleoside /nucleotide
